# Supplementary material for: mtDNA Chromatin-like Organization Is Gradually Established during Mammalian Embryogenesis
Source: iScience. 2019 Jan 8;12:141–51. doi: 10.1016/j.isci.2018.12.032 (PMC6352746; doi:10.1016/j.isci.2018.12.032)
Supplement: Table S2. Calculated F-Scores for Mouse mt-ASFP Sites Per Mouse Embryonic Stage, Related to Figure 2 — Last column represents mt-DGFs that co-localized with mt-ASFP sites. [file mmc2.xlsx]

## Sheet: Sheet1
mt-ASFP sites		F-score							mt-DGF (>10%)
Start	End	Early 2 cell	2 cell	4 cell	8 cell	ICM	E6	E7.2	Adult		Supplemental Table S2, related to Figure 2: Calculated F-scores for mouse mt-ASFP sites per mouse embryonic stage.
70	83	0	0	0	0	0	1.31477	1.04839	+
102	107	0	0	0	0	0	1.14185	1.10254
201	215	0	0	0	0	0	1.47069	1.44391	+
307	327	0	0	0	0	0	1.25997	1.2308
450	488	0	0	1.81232	1.03569	1.32236	1.44997	1.33525
586	671	1.4135	0	1.16878	1.23839	1.93393	1.40467	1.44962	+
779	791	0	0	0	0	0	1.5212	1.66557
824	877	1.70845	2.54699	2.89034	1.29022	1.89417	0	0	+
887	894	0	0	0	0	0	1.55336	1.55871
994	1014	0	0	0	0	0	1.42598	1.48061	+
1078	1112	0	0	0	0	1.36913	1.99969	1.99353	+
1145	1154	1.57335	0	0	0	0	0	0	+
1179	1188	0	1.09913	0	0	0	1.11323	1.151
1203	1217	0	0	0	0	0	1.27794	1.27317
1290	1300	0	0	0	0	0	1.18966	1.30768
1316	1328	0	0	0	0	0	1.34588	1.45314
1360	1367	1.67181	0	0	0	0	0	0
1391	1439	0	0	0	0	1.62187	1.74688	1.7362	+
1511	1601	1.59199	0	1.90929	1.80116	2.31672	1.7066	1.65192	+
1617	1643	0	0	0	0	0	1.59907	1.25703	+
1721	1735	0	0	0	0	0	1.14655	1.42869
1753	1759	0	0	0	0	0	1.39572	1.14851
1966	1972	0	0	0	0	0	1.18853	1.18255
1981	2034	0	0	0	0	2.31646	0	0	+
2146	2155		0	0	0	0	1.23535	1.14929	+
2174	2180	0	0	0	0	0	0	1.16205	+
2244	2249	0	0	0	0	0	1.39967	1.28251
2253	2279	0	0	0	0	0	1.15784	1.16513
2358	2362	0	0	0	0	0	1.10449	1.09621
2510	2528	0	1.98639	0	0	0	0	0
2546	2568	0	0	0	0	0	1.5583	1.59232
2670	2721	0	1.03874	1.14459	1.83596	1.94713	1.13986	1.27534	+
2748	2783	0	0	0	0	0	1.28462	1.48232	+
2791	2796	0	0	0	0	1.47658	0	0
2848	2858	0	0	1.54971	0	0	1.01707	1.0992
2961	3005	0	0	0	0	1.07676	2.50746	2.46475	+
3102	3130	0	0	0	0	0	1.43404	1.3446
3429	3478	0	0	1.06922	1.49441	1.93369	1.13342	1.30542
3512	3518	0	0	0	0	0	1.17003	1.33721	+
3643	3681	0	0	0	0	0	1.7	1.6	+
3976	3996	0	0	0	0	1.29822	1.63891	1.46744
4057	4062	0	1.49005	0	0	0	0	0
4116	4121	0	0	0	0	0	0	1.01696
4221	4252	0	0	0	0	1.81727	0	0
4376	4419	0	0	0	0	0	2.16997	2.12155	+
4427	4473	1.36408	0	0	0	0	0	0
4520	4540	0	0	0	0	1.53784	1.56428	1.42507
4652	4678	0	0	0	0	0	1.61749	1.6859
4769	4806	0	0	0	0	0	1.98564	1.84514	+
4906	4957	0	0	0	0	2.02841	2.74804	3.08506
5050	5064	0	0	0	0	0	1.15486	1.37505	+
5114	5128	0	0	0	0	0	1.46004	1.56741	+
5138	5180	1.22937	1.66343	1.47565	2.02026	1.32909	1.15407	1.15102	+
5189	5199	0	1.66343	0	0	1.86833	0	0	+
5226	5235	0	0	0	0	0	1.29694	1.44754
5256	5268	0	0	0	0	0	1.17644	1.11162	+
5398	5448	1.75948	2.0821	1.91631	1.44893	1.56617	1.14628	1.19518
5558	5597	0	0	0	0	0	1.47033	1.4	+
5698	5737	0	0	0	0	1.34769	1.57607	1.56877	+
5871	5876	0	0	0	0	0	1.11268	0	+
5889	5928	0	0	0	0	2.66765	1.42306	0	+
6095	6125	1.74845	0	0	0	0	0	0	+
6177	6202	0	0	0	0	1.59764	0	0	+
6306	6343	0	0	0	0	0	1.63309	1.64273	+
6423	6467	0	0	0	0	0	1.92817	1.83638	+
6536	6544	1.306	0	0	0	0	0	0
6638	6685	0	0	0	0	1.3286	1.73346	1.80027	+
6772	6841	1.80072	1.85591	2.17212	1.53007	1.91004	1.65723	1.68897	+
6914	6939	0	0	0	0	0	1.20377	1.24112
7006	7057	1.34767	0	2.08215	1.25173	1.24438	2.65731	2.67917	+
7139	7165	0	0	0	0	0	1.58428	1.65192
7238	7284	1.43677	1.86106	1.89253	1.46217	0	0	0
7522	7548	0	0	2.15915	0	2.56684	0	0
7600	7622	0	0	0	0	0	1.77119	1.93049
7735	7747	0	0	0	0	0	1.83369	1.59251	+
7753	7774	1.16212	0	0	0	1.04914	1.83369	1.57513
7862	7883	0	0	0	0	0	1.37072	1.23276
8208	8229	0	0	0	0	0	1.59129	1.42875
8360	8383	1.64663	1.22852	0	0	0	0	0	+
8425	8451	0	0	0	0	0	1.59325	1.5102
8575	8607	0	0	0	0	1.18853	1.28801	1.2223	+
8789	8815	1.29759	0	1.52061	1.39463	0	1.34051	1.18406
8929	8952	0	0	0	0	0	1.35596	1.32649
9085	9090	0	0	0	0	0	0	1.18004	+
9213	9227	0	0	0	0	0	0	1.19738
9339	9369	1.77825	0	1.93423	1.52414	0	1.36549	1.25017	+
9528	9591	1.52642	1.41684	1.22928	1.85089	0	1.37642	1.4429	+
9727	9781	1.44233	0	1.32099	1.2768	2.21098	1.45542	1.38371	+
9884	9891	0	0	0	0	0	0	1.01473	+
9911	9953	0	1.98184	0	0	0	0	1.25821
10040	10046	0	0	0	0	0	1.23132	1.29894
10058	10077	0	0	0	0	0	1.93586	2.06277
10084	10099	0	0	0	0	0	1.12982	1.13519
10114	10122	0	0	0	0	0	1.12394	1.22517
10172	10199	0	0	0	0	0	1.63864	1.86673	+
10201	10211	0	0	0	0	0	1.63864	1.18437
10288	10319	2.17746	1.5332	0	1.08696	0	0	0
10326	10333	0	0	0	1.1739	1.11548	1.94399	2.24147
10499	10506	0	0	0	0	1.25266	0	0	+
10679	10707	1.1999	1.23747	1.49248	1.80924	1.18144	0	0
10770	10785	0	1.72457	1.61528	0	1.57236	0	0	+
10811	10830	0	0	0	0	0	1.22511	1.30839
10916	10964	1.77789	1.83254	2.183	1.55303	1.89943	1.88148	1.80188	+
11131	11148	1.20703	0	0	0	0	0	0
11209	11219	1.33905	0	0	0	0	0	0
11228	11236	0	0	0	0	1.77042	0	0
11258	11265	0	0	0	0	0	1.11605	1.21911
11404	11447	1.54494	0	2.30361	1.71506	2.47983	0	0
11678	11687	0	0	0	0	0	1.06598	1.1715
11689	11695	1.31636	0	0	0	0	0	0	+
11699	11710	0	0	1.12691	0	1.52495	0	0
11813	11819	0	0	0	0	0	1.63282	1.2994
11832	11841	0	0	0	0	0	1.69099	1.4458
11859	11871	0	0	0	0	1.41368	1.62884	1.63267	+
11877	11907	0	0	0	0	1.78148	1.09521	1.43292	+
11912	11931	0	0	0	0	0	1.877	1.80647
11971	11976	0	0	0	0	0	1.10509	0	+
12024	12044	0	0	0	0	0	2.12954	2.12289
12056	12068	0	0	0	0	0	1.31663	1.22548
12086	12102	0	0	0	0	0	1.3508	1.58789	+
12116	12125	0	0	0	0	0	1.17617	1.31662
12148	12156	0	0	0	0	0	1.1801	1.13368
12227	12251	0	0	0	0	0	1.21716	1.27022
12350	12358	0	0	0	0	0	1.09383	1.24833	+
12457	12486	0	0	0	0	1.48171	1.32768	1.26547	+
12565	12579	0	0	0	0	0	1.15857	1.29329	+
12705	12764	0	0	1.4376	1.06158	2.14105	1.49059	1.44722	+
12865	12902	0	0	0	0	0	1.62424	1.59144	+
12975	13012	0	0	0	0	0	1.7855	1.63042	+
13180	13204	0	1.41222	1.17659	0	0	0	0
13349	13377	0	0	0	0	0	1.21866	1.25806
13634	13694	0	1.81418	1.52689	1.90352	2.56001	1.80884	1.61201
13835	13857	0	0	0	0	0	1.55791	1.34493
13960	14006	0	0	0	0	0	2.127	1.99672
14081	14125	0	0	0	0	0	2.51895	2.44916
14134	14144	0	1.07086	0	0	0	1.10633	1.06723	+
14170	14178	0	0	0	0	0	1.04606	1.24437	+
14199	14207	0	0	0	0	0	0	1.32123	+
14221	14235	0	0	0	0	0	1.81276	1.818
14246	14268	0	0	1.32847	0	2.15797	2.0437	1.77265
14278	14295	0	0	0	0	2.15797	1.49988	1.62958	+
14618	14626	0	0	0	0	0	1.07358	1.07286
14733	14741	0	0	0	0	0	1.19603	1.2667
14757	14762	0	0	0	0	1.34834	0	0
14903	14932	0	0	0	0	0	1.58372	1.7114	+
15025	15036	0	0	0	0	0	0	1.09912	+
15156	15206	1.57339	1.89848	2.12958	2.05239	1.10872	1.00433	1.01076
15393	15431	1.01236	0	1.89488	0	2.09824	0	1.12961	+
15464	15479	0	0	0	0	0	1.01536	1.4094	+
15706	15728	0	0	0	0	1.64107	0	0
15742	15749	0	0	0	0	1.64107	0	0	+
15858	15863	0	0	0	0	0	1.11029	1.21546
15968	16008	0	0	0	0	0	1.92183	1.9499
16079	16138	0	0	0	0	2.12754	2.52157	2.80396	+
16230	16244	0	0	1.18619	1.64467	0	0	0	+
16258	16279	0	0	0	0	0	1.49799	1.56873
