# Supplementary material for: mtDNA Chromatin-like Organization Is Gradually Established during Mammalian Embryogenesis
Source: iScience. 2019 Jan 8;12:141–51. doi: 10.1016/j.isci.2018.12.032 (PMC6352746; doi:10.1016/j.isci.2018.12.032)
Supplement: Table S3. Calculated F-Scores for Mouse mt-DGF Sites Per Embryonic Stage, Related to Figure 2 [file mmc3.xlsx]

## Sheet: Sheet1
mt-DNase footprinting sites		F-score
Start	End	2 cell	4 cell	8 cell	Morula
30	102	0	5.16727	5.29897	4.2303		Supplemental Table S3, related to Figure 2: Calculated F-scores for mouse mt-DGF sites per embryonic stage.
173	231	1.31991	1.42793	1.38065	1.34718
324	359	0	1.20904	1.09952	1.50013
442	477	0	1.31229	1.3661	1.52662
1037	1078	0	1.14785	1.15667	0
1183	1227	0	2.05105	1.84289	1.70504
1415	1423	0	1.16266	0	0
1440	1459	0	0	0	0
1750	1772	0	1.06527	1.43045	0
1872	1901	0	0	0	0
2118	2129	0	1.22523	1.07363	1.05304
2169	2180	2.17893	1.28671	1.17203	1.24505
2195	2209	0	1.02929	1.24859	1.31877
2261	2279	0	0	0	0
2294	2303	0	0	0	0
2629	2671	2.23504	1.39624	1.45194	1.83093
2760	2810	1.95755	1.03718	1.55623	1.59387
2951	2962	0	0	0	0
2991	3009	0	0	0	1.3128
3018	3030	0	1.11949	1.15196	0
3108	3163	0	0	0	0
3217	3224	0	0	0	1.33794
3289	3295	0	0	0	0
3462	3482	0	0	0	0
3669	3717	1.55627	1.6754	1.50164	1.65583
3920	3961	1.44984	1.46089	1.9473	0
4272	4280	0	1.27314	1.05805	1.29129
4286	4298	1.68923	1.48275	1.4946	1.679
4421	4434	1.45772	1.12745	1.35887	0
4523	4578	2.04869	2.14303	2.25774	2.50368
4657	4676	2.54526	0	0	1.68015
4781	4829	2.4095	1.2259	1.36738	1.83833
5157	5223	0	0	0	0
5229	5245	0	1.09999	1.35422	1.29682
5370	5402	1.55713	1.38134	1.22519	1.28917
5569	5580	0	0	1.0967	1.2813
5829	5866	0	0	0	1.20232
6005	6017	1.01506	1.33311	1.21588	1.41351
6033	6039	0	0	0	1.17142
6243	6256	0	0	0	0
6513	6547	0	0	1.30676	0
6689	6706	1.07149	0	1.22021	0
7004	7054	0	1.65289	1.72677	1.52299
7504	7520	0	1.14316	1.11867	1.31584
7848	7877	0	1.02595	1.16529	0
8029	8045	0	0	0	0
8398	8441	0	1.47593	1.7052	1.37779
8556	8561	0	0	1.09726	0
8755	8798	0	1.22862	1.39431	1.46712
8916	8945	0	1.65668	1.74093	1.66043
9205	9239	1.76929	1.84151	1.4044	1.89498
9245	9250	0	0	0	0
9362	9369	0	0	0	1.1807
9384	9401	1.8646	1.78013	1.04422	1.89424
9727	9779	1.43947	1.7428	1.99574	1.88987
9878	9927	1.71591	1.92892	1.8802	1.65847
10036	10067	0	1.3362	1.3082	1.23629
10199	10217	1.48697	1.27741	0	1.38503
10338	10385	1.61124	2.0992	1.42213	2.19767
10935	10961	1.53391	1.5418	1.2336	1.37838
11284	11321	1.88209	1.51948	1.36036	1.78286
11355	11388	0	0	0	1.35245
11452	11460	0	0	0	1.26188
11828	11882	0	1.91485	2.26375	1.78069
12005	12015	1.26527	1.26194	1.16873	1.46763
12029	12039	0	1.20329	1.23917	1.37345
12054	12062	0	0	0	0
12195	12200	0	0	0	0
12560	12582	1.16621	1.12657	1.2821	1.84598
12589	12613	1.38295	1.1926	1.30378	1.31932
12758	12778	0	0	1.17381	0
12924	12946	0	0	0	0
13060	13065	0	1.33396	0	1.6116
13444	13473	0	1.63973	1.58191	1.56304
13653	13709	2.42809	3.39038	2.30603	2.98505
13815	13827	0	1.61831	0	0
13852	13866	0	0	0	0
14078	14084	0	0	0	1.23008
14097	14115	1.426	0	1.38011	1.60143
14134	14142	0	0	0	0
14217	14246	0	1.50258	1.46228	1.46921
14259	14266	0	0	0	0
14442	14460	0	0	0	0
14463	14468	0	0	0	0
14736	14780	0	1.13785	1.49803	1.3641
14885	14934	1.09477	1.84777	1.90458	1.74705
15177	15181	0	0	1.07546	0
15188	15224	0	1.39683	1.82856	1.52889
15363	15432	1.11875	3.46069	2.71779	1.94225
15496	15549	0	1.26109	2.32707	1.78175
15909	15925	0	0	0	0
15954	15990	0	1.02811	1.65871	1.95542
16036	16152	3.00042	4.39865	4.44829	5.1909
16208	16278	1.42377	3.94504	4.63944	3.71292
