# Supplementary material for: mtDNA Chromatin-like Organization Is Gradually Established during Mammalian Embryogenesis
Source: iScience. 2019 Jan 8;12:141–51. doi: 10.1016/j.isci.2018.12.032 (PMC6352746; doi:10.1016/j.isci.2018.12.032)
Supplement: Table S5. mt-DGF Sites in Mouse Adult Cell Lines, Related to Figure 2 — mt-DGF sites that were present in more than 10% of the analyzed cell lines (N = 43) (according to Blumberg et al., 2018; Genome Research). [file mmc4.xlsx]

## Sheet: Sheet1
mouse mt-DGF sites				mouse mt-DGF sites				mouse mt-DGF sites				mouse mt-DGF sites
	start	end	% of tested samples		start	end	% of tested samples		start	end	% of tested samples		start	end	% of tested samples
1	24	69	0.232558	52	4414	4418	0.209302	103	8995	9030	0.395349	154	13884	13942	0.837209
2	140	145	0.116279	53	4464	4466	0.0465116	104	9089	9112	0.325581	155	14008	14065	0.744186
3	151	215	0.767442	54	4500	4505	0.0465116	105	9195	9220	0.0697674	156	14087	14094	0.0465116
4	253	298	0.860465	55	4558	4621	0.651163	106	9238	9253	0.0930233	157	14145	14200	0.976744
5	375	432	0.976744	56	4696	4698	0.0232558	107	9261	9268	0.0232558	158	14287	14321	0.534884
6	522	584	0.860465	57	4746	4801	0.790698	108	9299	9312	0.0697674	159	14391	14417	0.581395
7	600	612	0.0465116	58	4853	4879	0.162791	109	9357	9412	0.813953	160	14428	14456	0.0930233
8	717	776	0.837209	59	5008	5063	0.906977	110	9449	9507	0.976744	161	14464	14494	0.465116
9	785	786	0.0232558	60	5084	5096	0.139535	111	9542	9546	0.162791	162	14674	14696	0.0232558
10	795	799	0.0232558	61	5129	5210	0.976744	112	9609	9648	0.511628	163	14804	14869	0.906977
11	816	878	0.790698	62	5264	5307	0.860465	113	9705	9740	0.674419	164	14928	14961	0.162791
12	927	931	0.0232558	63	5369	5380	0.0930233	114	9797	9861	0.906977	165	15013	15064	1
13	938	1021	0.55814	64	5489	5494	0.0232558	115	9955	10014	0.744186	166	15117	15136	0.372093
14	1101	1172	0.906977	65	5507	5563	0.767442	116	10039	10052	0.0232558	167	15193	15215	0.0930233
15	1189	1203	0.0232558	66	5617	5667	0.953488	117	10135	10136	0.0232558	168	15261	15325	0.930233
16	1247	1287	1	67	5692	5708	0.255814	118	10143	10148	0.0232558	169	15362	15374	0.255814
17	1321	1333	0.0465116	68	5758	5822	0.325581	119	10155	10184	0.139535	170	15423	15451	0.116279
18	1407	1445	0.325581	69	5863	5896	0.186047	120	10425	10537	0.604651	171	15480	15556	0.744186
19	1467	1562	0.860465	70	5957	5958	0.0232558	121	10543	10563	0.0465116	172	15629	15661	0.116279
20	1583	1585	0.0232558	71	6061	6104	0.860465	122	10620	10625	0.0232558	173	15745	15797	0.860465
21	1638	1701	0.860465	72	6147	6178	0.790698	123	10749	10797	0.651163	174	15883	15889	0.0232558
22	1804	1856	0.790698	73	6186	6195	0.27907	124	10935	10989	0.860465	175	15909	15911	0.0232558
23	1915	1954	0.488372	74	6218	6235	0.465116	125	11041	11047	0.0465116	176	16022	16110	0.976744
24	2028	2057	0.325581	75	6321	6379	1	126	11074	11076	0.0232558	177	16134	16189	0.395349
25	2098	2110	0.0465116	76	6456	6499	0.651163	127	11291	11380	1	178	16198	16245	0.255814
26	2147	2211	1	77	6590	6602	0.186047	128	11463	11500	0.395349
27	2252	2270	0.0465116	78	6668	6717	0.813953	129	11626	11677	0.418605
28	2278	2284	0.0232558	79	6775	6815	0.72093	130	11689	11697	0.139535
29	2300	2333	0.697674	80	6855	6858	0.0232558	131	11739	11801	1
30	2393	2398	0.0930233	81	6889	6906	0.0465116	132	11848	11911	0.44186
31	2458	2480	0.534884	82	6950	7022	1	133	11960	11995	0.232558
32	2529	2545	0.0930233	83	7077	7105	0.186047	134	12070	12104	0.488372
33	2592	2668	1	84	7187	7222	0.302326	135	12158	12172	0.0232558
34	2729	2770	0.860465	85	7340	7375	0.674419	136	12179	12182	0.0232558
35	2827	2842	0.116279	86	7435	7439	0.0232558	137	12324	12376	0.976744
36	2917	2968	1	87	7458	7516	1	138	12463	12512	0.604651
37	3024	3072	1	88	7565	7593	0.488372	139	12537	12540	0.0232558
38	3158	3244	0.953488	89	7660	7672	0.0232558	140	12564	12590	0.325581
39	3333	3346	0.0465116	90	7724	7737	0.162791	141	12723	12759	0.581395
40	3358	3378	0.232558	91	7752	7772	0.0232558	142	12817	12840	0.488372
41	3451	3532	0.813953	92	7778	7827	1	143	12898	12930	0.372093
42	3617	3656	0.511628	93	7902	7948	0.953488	144	12972	13025	1
43	3714	3793	0.953488	94	8027	8033	0.0232558	145	13130	13131	0.0232558
44	3907	3962	0.744186	95	8123	8142	0.0697674	146	13192	13224	0.0930233
45	4000	4006	0.0232558	96	8152	8195	0.348837	147	13255	13313	1
46	4024	4032	0.0465116	97	8203	8207	0.0232558	148	13380	13403	0.325581
47	4069	4079	0.0232558	98	8324	8373	0.953488	149	13471	13544	1
48	4155	4206	0.953488	99	8464	8513	0.930233	150	13573	13580	0.0232558
49	4270	4272	0.0465116	100	8567	8598	0.511628	151	13590	13602	0.0465116
50	4280	4311	0.860465	101	8706	8749	0.72093	152	13629	13635	0.0930233
51	4347	4396	0.813953	102	8840	8888	0.767442	153	13741	13803	0.953488
Supplemental Table S5, related to Figure 2: mt-DGF sites in mouse adult cell lines. mt-DGF sites that were present in more than 10% of the analyzed cell lines (N=43) (according to Blumberg et al. 2018, Genome Research).
